# Supplementary material for: Incidence of sexually transmitted infections in men who have sex with men and who are at substantial risk of HIV infection – A meta-analysis of data from trials and observational studies of HIV pre-exposure prophylaxis
Source: PLoS One. 2018 Dec 3;13(12):e0208107. doi: 10.1371/journal.pone.0208107 (PMC6277101; doi:10.1371/journal.pone.0208107)
Supplement: S3 File — (XLSX) [file pone.0208107.s003.xlsx]

## Sheet: Data
	Trial data												Baseline characteristics										Quality criteria				Results												Comment
	Author	Year	Name of study	Population	Recruitment period	Geographic location	Type of Study	Intervention	Duration of intervention (m)	Duration of follow-up (m)	Counseling for Safer Sex Behavior	Assessment of STI	Number enrolled, follow-up / person years	Inclusion / Exclusion criteria	gender	sexual identity	age (y)	race / ethnic group	education / income	alcohol / drug consumption	risk behaviour	STI at BL	STI incidence data directly reported or easy to calculate	Large study size (>500 person-years of follow-up)	application of robust methods for the detection of STI (laboratory tests at least every 6 months)	Dropouts < 20%	HIV in placebo or untreated group [events/pts.]	Syphilis [events/pts.]	Gonorrhea [events/pts.]	Chlamydia [events/pts.]	Urethritis, not specified [events/pts.]	Rectal STI (gonorrhea, chlamydia infection)	Condylomata acuminata [events/pts.]	Hepatitis C [events/pts.]	Hepatitis B [events/pts.]	Hepatitis A [events/pts.]	Other STI [events/pts.]	Any STI [events/pts.]
	Double-blind placebo-controlled RCTs [Participants not aware of assignment to PrEP or control group]
	Grant	2010	iPreX	High-risk MSM and m-t-f-transgender	Jul. 2007 - Dec. 2009	Brazil, Ecuador, Peru, South Africa, Thailand, USA	daily oral PreP-trial (RCT)	tenofovir disoproxil fumarate and emtricitabine fixed combination pill, 1x/d vs. Placebo pill, 1x/d	event-driven design min. 48 weeks (planned)	event-driven design 8 weeks post study drug (planned)	"At every scheduled visit, subjects received a comprehensive package of prevention services, including HIV testing, risk-reduction counseling, condoms, and diagnosis and treatment of symptomatic sexually transmitted infections, including gonorrhea and chlamydia urethritis, syphilis, and herpes simplex virus type 2 (HSV-2)." (p. 2589)	"at 24-week intervals, subjects were screened for asymptomatic urethritis, syphilis, antibodies to HSV-2, and genital warts and ulcers" (p. 2589) "Syphilis diagnoses were based on (…) an initial nonspecific test—either a rapid plasma reagin (RPR) test (...) or Venereal Disease Research Laboratory (VDRL) test (...) performed at local sites. Specimens with a newly positive RPR or VDRL result were s…	2499 randomized; 3324 person-years; duration of observation: median, 1.2 years; maximum, 2.8 years at week 96 (STI data available until week 96), data were available for 762 pts. --> 1737 dropped out = 1737/2499 = 69.51%	"Inclusion criteria were male sex at birth, an age of 18 years or older, HIV-seronegative status, and evidence of high risk for acquisition of HIV infection." (p. 2588) "Evidence of high risk for acquiring HIV-1 infection including any one of the following: 1) No condom use during anal intercourse with a male HIV-positive partner or a male partner of unknown HIV status during the last 6 months; (…	2470 male, 29 female (m-t-f)	2470 MSM, 29 m-t-f-transsexuals	- 18-24: 1253/2499; - 25-29: 515/2499; - 30-39: 473/2499; - 40+: 258/2499; range, 18-67; mean age, 27.5 (TDF-FTC), 26.8 (placebo).	- black: 214/2499; - white: 431/2499; - mixed/other: 1727/2499; - aisan: 127/2499; - hispanic: 1806/2499	- less than secondary: 523/2499; - secondary: 883/2499; - postsecondary: 1064/2499	No. of alcoholic drinks (on days when subject drank): - 0: 390/2499; - 1-4: 693/2499; - 5+: 1353/2499	No. of partners (past 12w): mean 18±43; unprotected receptive anal intercourse (past 12w): 1485/2499; unprotected anal intercourse with positive or unknown serostatus partner (past 6m): 2001/2499; transactional sex (past 6m): 1027; know partner with HIV (past 6m): 55/2499	- serum HSV2: 888/2484 (35.75%); - urine leukocyte esterase positive: 45/2499 (1.80%); - current Hep B infection: 13/2499 (0.52%); - syphilis: 333/2499 (13.33%) (data reported in Solomon et al. 2014)	+ (syphilis) - (all other data: person years of follow-up not completely clear)	+	+ (syphilis); - (gonorrhea, chlamydia) - (condylomata, ulcer)	-	72/1248 CALC: 72/6856 quarter person-years = 72/1714 person-years; CALC: incidence rate: 4.20 / 100py (95%-CI: 3.31-5.26)	279/2499; 279/3814py; 7.32 / 100py (data reported in Solomon et al. 2014)	Urethral (only tested upon positive urine leukozyte esterase!) study w24: 16/1973; study w48: 10/1542; study w72: 3/1033; study w96: 2/674; CALC: alltogether: 31/5222 half (24/52) person years = 31/2410.15 person-years	Urethral (only tested upon positive urine leukozyte esterase!) study w24: 17/1973; study w48: 2/1542; study w72: 4/1033; study w96: 1/674; CALC: alltogether: 24/5222 half (24/52) person years = 24/2410.15 person-years	-	-	For CA, a mean point prevalence is calculated study w24: 79/1973; study w48: 71/1542; study w72: 48/1033; study w96: 34/674; CALC: alltogether: 232/5222 contacts	-	-	-	genital ulcer by exam study w24: 36/1973; study w48: 25/1542; study w72: 17/1033; study w96: 4/674; CALC: alltogether: 82/5222 half (24/52) person years = 82/2410.15 person-years; HSV-2 seroincidence in Placebo group (data derived from Marcus et al 2014): 60 events in 1071 py of participants unifected who were assigned to placebo	n.r.	STI data derived from both groups 23% of the pts. perceived their drug assignment as "strongly" or "somewhat truvada" "There were no significant betweengroup differences in the numbers of subjects with syphilis (P=0.49), gonorrhea (P=0.74), chlamydia (P=0.43), genital warts (P = 0.53), or genital ulcers (P = 0.62) during follow-up" "There was no difference in syphilis incidence between the study …
	Hosek	2013	PrEPare	young (18-22y) high-risk MSM	n.r. (2010)	USA (Chicago)	daily oral PreP-trial (partly double-blind RCT)	(1) daily coformulated FTC and TDF as PrEP, (2) placebo pill control, or (3) “no pill” control	24w (5.5m)	24w	"(...) participants were scheduled to attend the group-based behavioral intervention Many Men, Many Voices (3 MV). 3 MV (...) is a group-based HIV prevention intervention that explores HIV risk among MSM within the context of dual identity as both racial and sexual minorities (...) All participants received a comprehensive package of HIV prevention services at each visit (risk reduction, condoms,…	"Behavioral and biomedical data were then collected every 4 weeks thereafter for 24 weeks. (...) Laboratory evaluations included Food and Drug Administration–approved HIV antibody testing, plasma HIV RNA, and urine nucleic acid amplification testing for gonorrhea and chlamydia, rapid plasma reagin, and hepatitis B surface antigen for all participants (...)" (p. 448)	68 pts. were enrolled, 58 randomized (study enrolment was discontinued after iPreX trial efficacy results); 7 pts. discontinued --> 7/58 = 12.07% dropouts person-years of follow-up or mean follow-up not reported CALC: [51 pts x (24w/52w)] + [7 pts x (24w/52w) x 1/2] = 25.15 py of follow-up	"Participants were confirmed eligible if they reported at least 1 episode of UAI (unprotected anal intercourse) with a man within the past 12 months and tested HIV seronegative at screening. Exclusion criteria were sickle cell disease; hypophosphatemia; creatinine clearance <75 mL/min; history of bone fractures not explained by trauma; (>/= 2+) urine dipstick protein or urinary protein–creatinine…	male	MSM	mean 19.97 (SD 1.3)	Black/African American 31/58 (53.45%); Native American/Alaskan Native: 1/58 (1.72%); White: 4/58 (6.90%); Other/mixed race: 22/58 (37.93%)	High school diploma 18/58 (31.03%); some college: 30/58 (51.72%); unemployed 32/58 (55.17%); received some form of public assistance in their lifetime: 78%; spent at least 1 night in an emergency shelter: 32.76%; kicked out of their house because of their sexual orientation: 16%;	n.s.	unprotected anal intercourse with another man (past 30 days): 24/58 (41.38%); unprotected vaginal or anal sex with a woman (past 30 days): 3/58 (5.17%); exchanged sex for money or a place to stay: 10/58 (17.24%)	syphilis: 5/58 (8.6%); chlamydia: 2/58 (3.4%); genital herpes: 1/58 (1.7%); molluscum contagiosum 1/58 (1.7%)	- (person-years not reported)	-	+ (syphilis) + (urethral gonorrhea, chlamydia) - (molluscum contagiosum)	+	0/33; CALC: 0/33 half person-years = 0/16.5 person-years; CALC: 0 / 100py (95%-CI: n.a.)	4 in 25.15py	Testing only included urine NAAT: 1 in 25.15py	Testing only included urine NAAT: 7 in 25.15py	-	-	"anogenital HPV": 3 in 25.15py	-	n.r.	-	Molluscum contagiosum: 1 in 25.15py	n.r.	STI data derived from the three groups '"Although there was a trend from baseline to week 24 of decreasing unprotected anal sex acts across all treatment arms, the differences were not statistically significant" (p. 450) Data not reported separately regarding group allocation.
	Molina	2015	IPERGAY	High-risk MSM and m-t-f-transgender	Feb 2012 - Oct 2014	France, Canada	intermittend oral PreP trial (double-blind RCT)	fixed-dose combination of TDF 300mg + FTC 200mg; loading dose of two pills 2 to 24 hours before sex, followed by a third pill 24 hours after the first drug intake and a fourth pill 24 hours later vs. placebo	up to 24 months	12 to 36 months of follow-up for each participant	"At every scheduled visit, participants were offered a comprehensive package of prevention services, including patient-centered, interactive counseling according to the RESPECT risk-reduction model performed by a peer community member, free condoms and gel, and diagnosis and treatment of sexually transmitted infections." (p. 2239)	"At enrollment and every 6 months thereafter, participants were screened for syphilis (on serologic analysis) and for chlamydia and gonorrhea (by means of a specific polymerase-chain-reaction [PCR] assay performed on anal and throat swabs and urine samples)." (p. 2239)	"Of the 414 participants who underwent randomization, 400 who subsequently tested negative for HIV infection were enrolled and followed during the study period" (p.2240) Study discontinuation in 49 pts. --> 49/400 = 12.25% dropouts 431.3 person-years of follow-up for the assessment of HIV incidence; median follow-up of 9.3 months (interquartile range, 4.9 to 20.6)	"Inclusion criteria were HIV-negative status, an age of at least 18 years, and male or transgender female sex among participants who have sex with men and who are at high risk for HIV infection (defined as a history of unprotected anal sex with at least two partners during the past 6 months). Exclusion criteria included positive results on testing for hepatitis B surface antigen, chronic infectio…	400 male	MSM	- 18-24: 58/400; - 25-29: 56/400; - 30-39: 145/400; - 40+: 141/400; Median 35 years (IQR 29–43) in verum group and 34 (29-42) in placebo group	white: 366/400	postsecondary education: 287/400	>5 Alcoholic drinks per day in past month: 91/400; Use of recreational drugs: 177/400	median number of partners in past 2 mo: 8; Median no. of episodes of sexual intercourse in past 4 wk: 10; reported during follow-up: range of pts. who reported condomless anal intercourse at last intercourse: ca. 58-84% (data derived from figure S3C); median number of sexual partners in last 2m: ca. 5-10 (data derived from figure S3B)	STI: 111/400; susceptible Hepatitis B virus infection: 84/400	- (persons infected are reported, not events of diagnoses)	-	+ (syphilis) + (gonorrhea, chlamydia) - (hepatitis)	+	14/201 6.60 / 100py; CALC: the given incidence and incidence rate corresponds to 212.12 py of follow up (14x100/6.6) --> 14/212.12py CALC: 6.60/100py (95%-CI: 3.76-10.81) (n.b.: 25/201 received PEP)	39/400pts.; 39/431.3py (as based on the py of follow-up for HIV incidence)	88/400pts.; 88/431.3py (as based on the py of follow-up for HIV incidence)	81/400pts.; 81/431.3py (as based on the py of follow-up for HIV incidence))	-	-	-	5/400pts.; 5/431.3py (as based on the py of follow-up for HIV incidence)	0/400pts.; only data from placebo group relevant --> CALC: 164/3 + 119/3+ 83/3 + 63/3 + 53/3 + 43/3 = 175 py + 0.5 (because of zero events)	-	-	incidence of STI was 41% in the TDF-FTC group (CALC: 82/199) and 33% in the placebo group (CALC: 66/201); 148/431.3py (as based on the py of follow-up for HIV incidence)	STI data derived from both groups "The proportions of participants with a new sexually transmitted infection (of the throat, anus, and urinary tract combined) during follow-up were similar, with 41% in the TDF-FTC group and 33% in the placebo group (P = 0.10)." (p. 2241)
	Open-label RCTs, double-blind active-controlled RCTs and Cohort studies [Participants aware of their PrEP intake]
	Bristow (abstract only)	2018	- (no name reported)	Men who have sex with men (MSM) and transgender women, age 18+ years, at risk for HIV	n.r.	South California (four urban medical centers), USA	cohort study intervention study design (controlled pre-post)	PrEP TDF+FTC	48 weeks	48 weeks	n.r.	"Chlamydia (CT) and gonorrhea (NG) nucleic acid amplification testing was performed at baseline and follow-up visits at week 4 and every 12 weeks throughout the 48-week study period."	394 participants; 238 PY of follow-up for Chlamydia infection of the throat to 485.1 PY of follow-up for urethral gonorrhea	-	n.r.	n.r.	n.r.	n.r.	n.r.	n.r.	n.r.	n.r.	+ (number of diagnoses and person-time reported in table)	-	+	n.a.		n.r.	75 cases in 376 PY of follow-up urine NG: 8 in 485.1py	98 cases in 340 PY of follow-up urine CT: 32 in 457.7py	n.r.	40 cases of RECTAL GONORRHEA in 429.2 PY of follow-up 86 cases of RECTAL Chlamydia in 365.3 PY of follow-up	-	-	-	-	-	any Chlamydia or Neisseria gonorrhoeae infection: 121 cases in 278py of follow-up CALC: 43.53 / 100py (95%-CI: 36.27-51.82)	Conference abstract
	Cotte	2018	-	HIV negative, HCV negative MSM enroled in a PrEP program	Jan 2016 - May 2017	France	cohort study	PrEP	n.a.	n.a.	n.r.	"ALT and HCV serological test are performed at 3-monthly intervals"	930 HIV-negative MSM were enrolled for PrEP; follow-up available for 916 of these, accounting for 972 PY of follow-up	-	n.r.	n.r.	median age 37 years (IQR 30-45)	n.r.	n.r.	n.r.	n.r.	17 participants HCV infected at BL; prevalence 1.8%; 14 cured, 3 active HCV infection	+ (incidence rate and 95% CI reported for HCV)	+	+	n.a.		-	-	-	-	-	-	12 hep C infections (10 primary and 2 reinfections) in 972 PY of follow-up	-	-	-	-	-
	Golub	2016	SPARK	MSM and transwomen at risk for HIV acquisition (see protocol, NCT02037594)	Started Jan 2014 (data derived from protocol, NCT02037594)	New York City, USA	cohort study (factorial RCT for behavioral interventions) (see protocol, NCT02037594)	PrEP for all participants + randomized behavioral intervention to enhance uptake and adherence to PrEP (data derived from protocol, NCT02037594)	12m	12m from BL	not reported (the data were derived from an RCT on behavioral interventions, but the data reported here included all participants; assignment to groups was not reported)	"Patients prescribed PrEP are screened for urethral/rectal gonorrhea and chlamydia as well as syphilis every 3 months, and also visit the clinic for STI testing and treatment between study visits if they experience symptoms." (p. 368)	280 began PrEP, person-years of follow-up not reported; CALC: 12m follow-up: 128 pts. --> 128 py 9m follow-up: 169-128pts. = 41 pts x 3/4y = 30,75py 6m follow-up: 196-169pts. = 27pts x 1/2y = 13,5py 3m follow-up: 225-196pts = 29 pts x 1/4y= 7,25py Overall (CALC): 128+30,75+13,5+7,25 = 179,5py	Inclusion Criteria: Registered patient receiving medical or health services at Callen-Lorde Community Health Center Male sex (at birth) and reported sex with men or transwomen At least 18 years of age HIV-negative At risk for HIV acquisition (data derived from protocol, NCT02037594)	ns	ns	ns	ns	ns	ns	ns	any STI: 31/280 rectal STI: 25/280 urethral STI: 5/280 syphilis: 3/280	+ (person-years and number of diagnoses directly accessible from the table)	-	+ (syphilis) + (gonorrhea, chlamydia)	- (interim report, study not yet completed)		9 cases of syphilis	n.a.	n.r.	32 cases of urethral STI	90 cases of rectal STI	-	-	-	-	-	113 cases of at least one STI	"At 3-month follow-up, 13% of patients were diagnosed with STIs, with 77% of these cases (10% of the total sample) resulting from routine screening, rather than symptomatic presentation. In addition, only 33% of patients with STIs at 3-month follow-up had a prior history of STI that would have triggered screening. At 9-month follow-up, 15% of patients were diagnosed with STIs, with 68% (10% of th…
	Grant	2014	-	High-risk MSM and m-t-f-transgender (pts. from three previous RCTs on PreP use)	Jun 2011 - Jun 2012	USA, Brazil, Peru, Ecuador, South Africa, Thailand	cohort study (open-label extension of previous PreP RCTs, offering all pts. PreP)	PreP according to the iPrex-trial was offered	72w (16.6m)	72w (16.6m)	"Counselling support included integrated next-step counselling, which involved counselling for sexual health for all participants" (p. 821)	"Patients were tested for HIV antibodies at all visits and tested for syphilis, herpes, and urethritis every 24 weeks or if they had symptoms." (p.821)	1603 pts. were enrolled, among these 1128 started PreP at enrolment, 378 never started PreP and 97 started PreP after enrolment; person-years of follow-up not reported; CALC: 1) started PrEP at enrolment: 945 pts. completed study (72 w) = 945 x 1.38 py (72w/52w) = 1308.5py + (1/2x(1128-945)) x 72/52py = 1435.15py 2) never started PrEP: 312 pts. completed study (72 w) = 312 x 1.38 py (72w/52w) = 4…	"All participants in the iPrEx open-label extension were designated male at birth, reported having had anal intercourse with men, were older than age 18 years, and had previously participated in a randomised masked placebo-controlled trial of once daily oral PrEP with emtricitabine and tenofovir disoproxil fumarate (iPrEx or ATN 082) or tenofovir disoproxil fumarate only (US Safety Study). Partic…	1428 male, 175 female (m-t-f)	1428 MSM, 175 m-t-f-transgender	18–24: 317/1603; 25–29: 437/1603; 30–39: 502/1603; ≥40: 347/1603	white: 265/1603; black: 125/1603; asian: 73/1603; mixed/other: 1063/1603; latino: 1094/1603	Less than secondary: 327/1590; Secondary: 547/1590; Post-secondary: 716 /1590	Alcohol use: <Once a month: 144/1603; 1–4 drinks on days when drinking: 508/1603; ≥5 drinks on days when drinking: 324/1603 Methamphetamine use: 31/1593 Cocaine use: 133/1539	377/1115 among PreP recipients and 101/369 among non-recipients reported condomless receptive anal intercourse '519/1603 reported condomless receptive anal intercourse (Table 1)	Syphilis RPR positive: 253/1603; Herpes simplex virus-2: 791/1603; Urethral gonorrhoea: 31/1587	+ (syphilis incidence directly reported)	+	+ (syphilis)	+	13 infections in pts. who chose not to use Prep 2.6 / 100 py (95%-CI: 1.5-4.5)	Syphilis incidence among PrEP recipients and non-recipients was 7.2 and 5.4 / 100 py, respectively Since this was an open-label cohort-stud where everybody was offered PrEP, we only considered the PrEP-recipients for the calculation of incidence rate: (PrEP recipients: 1435.15py + 128.08py = 1563,23py of follow-up)	n.r.	n.r.	n.r.	-	-	-	-	-	-	n.r.	STI incidence data from PrEP users only "The proportion reporting non-condom receptive anal intercourse decreased from 34% (377/1115) to 25% (232/926) among PrEP recipients (p=0·006), and from 27% (101/369) to 20% (61/304) among nonrecipients (p=0·03). (…) Syphilis incidence was similar among PrEP recipients and non-recipients (7·2 infections per 100 patient-years vs 5·4 infections per 100 patien…
	Grinsztejn	2018	PrEP Brasil	MSM and transgender women at risk for HIV infection	April 2014 - July 2016	Rio de Janeiro / Sao Pauo, Brazil	Pre-post intervention study cohort study	PrEP (tenofovir/emtricitabine)	48 weeks	48 weeks	"At all study visits, participants received brief risk reduction counselling and a short adherence support session." (p.3)	"Incident syphilis infections were recorded if no previous infection was reported or if the participant had adequate treatment for a previous syphilis diagnosis and had a four-times increase in titre from the previous event, and this titre was at least 1:8. A rapid plasma reagin test was done and positive results were confirmed with a microhaemagglutination assay for Treponema pallidum (WAMA Diag…	450 participants were enrolled, 375 were retained at 48 weeks CALC: 375 x 48/52w = 346.15PY + (1/2 x (450-375) x 48/52 = 380.77py * supplementary file not available	"In PrEP Brasil, eligible participants were MSM and transgender women who were HIV-negative, aged at least 18 years, resident in Rio de Janeiro or São Paulo, and reported one or more sexual risk criteria in the previous 12 months (eg, condomless anal sex with two or more partners, two or more episodes of anal sex with an HIV-infected partner, or history of STI diagnosis). Individuals presenting w…	male: 425/450 (94.4%); transgender female: 25/450 (5.5%)	MSM: 425/450 (94.4%); transgender female who have sex with men: 25/450 (5.5%)	18-24 years: 113/450 (25.1%); 25-34 years: 214/450 (47.6%); >34 years: 123/450 (27.3%)	White: 243/450 (54.0%); black: 57/450 (12.7%); mixed: 145/450 (32.2%)	Length of schooling, years <12: 115/450 (25.6%); >/= 12: 335/450 (74.4%)	Binge drinking: 241/375 (64.3%); Stimulant use: 77/375 (20.5%)	Two or more male condomless anal sex partners in the previous 12 months: 294/365 (80.5%); Anal sex with HIV-infected partners: 223/450 (49.6%); STI in the previous 12 months: 207/450 (46%)	rectal chlamydia: 36/450 (8%); rectal gonorrhea: 22/450 (5%);	- (syphilis: incidence directly reported. Number of person-years not reported.)	-	-	+		syphilis incidence: 9.0 / 100py (95% CI 6·5–12·5)	n.r.	n.r.	n.r.	n.r. Only prevalence reported	n.r.	n.r.	n.r.	n.r.	n.r.	n.r.	"The proportion of participants reporting condomless receptive anal sex with their last three partners did not vary substantially over time (figure 2). The mean number of sexual partners in the previous 3 months decreased from 11·4 (SD 29·94) at enrolment to 8·3 (19·55) at week 48 (p=0·0013); the median was 3 (IQR 1–10) at enrolment and 3 (1–8) at week 48." (p. 7)
	Gulick	2017	-	high-risk MSM and m-t-f-transgender	Jul 2012 - Apr 2014	Baltimore / Boston / Cleveland / Chapel Hill / Los Angeles / Newark / New York / Philadelphia / Pittsburg / San Francisco / Seattle / San Juan, Puerto Rico / Washington DC, US	double-blind active controlled trial	Maraviroc 300mg qd vs. Maraviroc 300mg + Emtricitabine 200mg qd vs. Maraviroc 300mg + Tenofovir disoproxil fumarate 300mg qd vs. Emtricitabine 200mg + Tenofovir disoproxil fumarate 300mg qd	48w (11m)	49w (11m)	"At each visit, (...) risk-reduction counseling, condom distribution, and HIV testing were conducted (…)." (p. 239)	"Testing for sexually transmitted infections (chlamydia and gonorrhea nucleic acid testing of urine and rectal swab samples and syphilis serology) was done at entry and weeks 16 or 24 and 40 or 48 and when an individual reported consistent symptoms; participants were referred for treatment." (p. 239)	406 participants were randomized, 343 (84%) completed study follow-up, 28 (7%) stopped the study early, and 35 (9%) were lost to follow-up person-years of follow-up not reported; CALC: 343 completed study --> 343 x 48/52w + (1/2 x (406-343) x 48/52w = 345.69py	"Eligible participants were born male, ≥18 years old, and selfreported condomless anal intercourse with ≥1 man known to be HIV-infected or of unknown HIV serostatus within 90 days before study entry. Eligible participants had adequate baseline safety laboratory results, including a calculated creatinine clearance ≥70 mL/min (Cockcroft-Gault), a nonreactive HIV antibody test (tested at the site wi…	100% (406) male at birth, 2% (7/406) self-identifed as female, transgender or transsexual	399 MSM, 7 m-t-f-transgender	median 30 years, range 18-70	white: 62%; black 28%; asian: 4%; america indian: 3%; pacific islander: 2%; other 10%; [latino: 22%]	less than high school: 3%; high school / trade school: 17%; some college: 36%; finished college: 31%; advanced degree: 13% full-time employment: 52%; part-time employment: 23%; unemployed: 25%	n.s.	n.s.	31 (8%) had an STI; chlamydia in 15 (4%); gonorrhea in 5 (1%); and syphilis in 14 (3%)	- (number of person-years of follow-up not reported; the calculated py of follow-up are derived from the total number of participants who completed the study)	-	+ (syphilis) + (gonorrhea, chlamydia)	+		24/343pts. CALC: 24/345.69py	42/343pts. CALC: 42/345.69py	48/343pts. CALC: 48/345.69py)	n.r.	n.r.	-	-	-	-	-	114/343pts. CALC: 114/345.69py	STI incidence data derived from the four active PrEP groups; there were no differences regarding STI among the study arms
	Hoornenborg	2018a & 2018c ("High incidence of hepatitis C virus (re) infections...")	AMPrEP	MSM and transgender persons who have sex with men, at least 18 years old and one or more risk factors for HIV infection in the 6 months preceding the screening visit	since Aug 2015 2018c: data until June 2017	Amsterdam, Netherlands	cohort study	daily or event-driven PrEP (tenofovir disoproxil and emtricitabine); Event-driven use consisted of two tablets taken between 24 and 2 h before sexual intercourse, followed by one tablet every 24 h up to 48 h after the last sexual intercourse (p. 1528, Hoornenborg 2018b: "Change in sexual risk behaviour after 6 months…")	n.a.	n.a. (median follow-up of participants reported here: 1.76 py)	n.s.	"Testing for sexually transmitted infections (STI) according to clinic protocols was performed at screening for PrEP eligibility and quarterly after initiation of PrEP." (p. 1528, Hoornenborg 2018b: "Change in sexual risk behaviour after 6 months…")	376 participants were included in the analysis; for these participants median follow-up was 1.76py Calculated from the incidence rate reported for Hep C: 631.58 PY	"Eligible for participation in AMPrEP were HIV-negative MSM and transgender persons who have sex with men, who were at least 18 years old and had one or more risk factors for HIV infection in the 6 months preceding the screening visit" (p. 1528, Hoornenborg 2018b: "Change in sexual risk behaviour after 6 months…")	376 male, 2 female (m-t-f)	374/376 MSM	n.r.	n.r.	n.r.	n.r.	n.r.	n.r.	+ (Hep C) - (bacterial STI)	+	-	- (n.a.)		n.r.	n.r.	n.r.	n.r.	n.r.	-	12 events of Hep C infection; 1.9/100py (95%-CI: 1.1-3.4) CALC: 12/1,9x100=631,58py of follow-up	-	-	-	any bacterial STI (chlamydia, gonorrhea, syphilis) 97.8/100py (95%-CI 89.3-107.1) [data reported in Hoornenborg et al. 2018c: "Incident HIV, hepatitis C and other STI in daily…"; 372 participants, median follow-up 15 months; no data avaiable to calculate the PY of follow-up] --> CALC: 372x15/12=465py of follow-up --> 97.8/100x465 = 454,77 events in 465 py	Conference abstract; "We found no significant change in STI incidence over time (p=0.697)" (Hoornenberg 2018b "INCIDENT HIV, HEPATITIS C AND OTHER STI IN DAILY AND EVENT-DRIVEN PrEP USERS")
	Hosek ("An HIV…")	2017a	Title: 'An HIV Preexposure Prophylaxis Demonstration Project and Safety Study for Young MSM"	MSM at risk for HIV infection, aged 18-22 years	Jan 2013 - Sep 2013	Baltimore / Boston / Chicago / Denver / Detroit / Houston / Los Angeles / Memphis / Miami / New Orleans / Philadelphia / Tampa, USA	cohort study	tenofovir disoproxil fumarate 245mg + emtricitabine 200mg 1x/d	48w (11m)	48w (11m)	"All participants received a comprehensive package of HIV prevention services at each visit (ie, risk reduction counseling, condoms, symptomatic STI screening, and treatment) and met with a study counselor to complete an Integrated Next Step Counseling session. The Integrated Next Step Counseling approach includes exploration, problem solving, and skills building around nonbiomedical strategies t…	"Participants were also routinely tested for syphilis at baseline and week 48 and as clinically indicated at other visits. Rectal swabs for GC and chlamydia were routinely collected at baseline, 24 weeks, and 48 weeks and as clinically indicated at other visits. Urine-based testing for GC and chlamydia occurred at every visit." (p. 23)	200 pts. were enrolled, and 58 prematurely discontinued; overall study retention was 71%, including premature discontinuations and those who were lost to follow-up. For those who remained on study, visit retention was very high at 91.8% of all expected visits. CALC: 142 x 48/52 = 131.1py + 1/2 x 58 x 48/52 = 157.85py	"HIV-uninfected YMSM, who were born male and were 18 through 22 years of age at the time of signed informed consent, were eligible to enroll in the study. Participants had to report HIV transmission risk behavior (eg, condomless anal intercourse, multiple sexual partners, recent STI), test HIV negative at the time of screening, be willing to provide contact information, take TDF/FTC as PrEP, and …	male	Gay 77.8%; Bisexual 13.7%	mean age 20.2 (SD 1.3)	Black/African American 93/200 (46.5%) Asian/Pacific Islander 2/200 (1.0%); White/non-Hispanic 42/200 (21.0%); White/Hispanic 21/200 (10.5%); Other/Mixed race 42/200 (21.0%)	completed some college: 45.5%; currently unempoyed: 30.1%	-	Average of 5 sexual partners in previous month; Condomless sex previous month: 80.8%; Condomless receptive anal intercourse with last partner: 58.0%; Any positive STI test: 22%; Ever exchanged sex for money: 28.6%	22% of pts. were diagnosed with an STI	+ (only "overall STI incidence")	-	- (syphilis) + (gonorrhea, chlamydia)	-		n.r.	n.r.	n.r.	n.r.	n.r.	-	-	-	-	-	Overall STI incidence: 66.44 / 100py (95%-CI: 50.53-82.35)	STI incidence was greater in the first 24w of study than the latter half of the study.
	Hosek ("Safety and feasibility…")	2017b	PrEPare	MSM at risk for HIV infection, aged 15-17 years	Aug 2013 - Sep 2014	Boston / Chicago / Denver / Los Angeles / New Orleans / Philadelphia, USA	cohort study	tenofovir disoproxil fumarate 245mg + emtricitabine 200mg 1x/d	48w (11m)	48w (11m)	Evidence-based behavioral intervention (Risk reduction session using peronalized cognitive counselling prior to starting PreP, then comprehensive HIV prevention package that included regular HIV testing, sexual health and adherence promotion using Integrated Next Step Counseling, STI testing, condoms, and safety assessments at all visits)	"Participants were tested for syphilis at baseline and week 48, and as clinically indicated at other visits. Rectal swabs for nucleic acid amplification testing for gonorrhea (GC) and chlamydia (CT) were collected and assayed at baseline, 24 weeks, 48 weeks, and as clinically indicated at other visits. Urine-based nucleic acid amplification testing for GC and CT occurred at every visit. An STI wa…	78 pts were enrolled, 72 (92%) began daily oral PrEP and 47 (64%) of these completed 48 weeks of follow-up; person-years not reported; CALC: 47 completed follow-up --> 47 x 48/52 = 43.4py + (1/2 x (72-47) x 48/52 = 54.92py	"Eligible participantswere aged 15 to 17 years, born male, and had negative test results for HIV as determined by a blood-based antibody assay and an HIV RNA assay at the screening visit. An additional requirement, based on similar criteria fromthe Preexposure Prophylaxis Initiative open-label trial,4 was self-reported risk for HIV acquisition via any of the following in the last 6 months: condom…	male	Gay 45/78 (58%); Bisexual 22/78 (28%); Questioning 5/78 (6%); Straight 2/78 (3%)	mean 16.5, SD 0.73	Black/African American 23/78 (29%); White hispanic: 16/78 (21%); White: 11/78 (14%); Asian/Pacific Islander: 2/78 (3%); Other/mixed race: 26/78 (33%)	Currently attending school: 67/78 (86%) Eighth grade or less: 3/78 (4%); More than eighth grade but high school not completed: 58/78 (74%); GED: 3/78 (4%); High school diploma: 11/78 (14%); Some college: 1/78 (1%)	Alcohol consumption in the past month every week or more: 9/78 (12%); Got drunk in the past month once or more: 33/78 (67%); Smoked marijuana in the past month once or more: 47/78 (63%)	Have been paid for sex (lifetime): 13/78 (17%); unprotected receptive anal sex: 24 (60%); median number of male partners with sexual contacts: 1 (IQR: 1-2)	19 prevalent STIs were diagnosed in 14/78 pts (18%); rectal gonorrhea: 5/78 (6.4%); rectal chlamydia: 8/78 (10.3%); urethral chlamydia 4/78 (5.1%); syphilis 2/78 (2.6%)	- (py of follow-up not reported)	-	- (syphilis) + (gonorrhea, chlamydia)	-		1/54.92py	6 rectal and 3 urine gonorrhea; 9/54.92py	8 rectal and 5 urine chlamydia infections; 13/54.92py	8 urine chlamydia and/or gonorhea; 8/54.92py	14 rectal chlamydia and/or gonorhea; 14/54.92py	-	-	-	-	-	23 STI; 23/54.92py	"Numbers of sexual partners and condomless sex acts did not change significantly over time" (p. E6)
	Lal	2017	Australian PrEP demonstartion study VicPrep	MSM at risk	Jun 2014 - Aug 2015	Melbourne, Australia	cohort study	tenofovir disoproxil fumarate 245mg + emtricitabine 200mg 1x/d	12m	12m	"Safer sex practices, including condom use, were recommended at each study visit." (p. 1710)	"Sites tested for gonorrhoea were anal and pharyngeal, whereas anal and urethral (urine) were tested for chlamydia. At baseline, syphilis results were classified as prior/treated or current/untreated, based on syphilis test results and treatment history." (p. 1710)	114 pts. were enrolled; STI data from 105 pts. were available at month 12; 107.2 person-years of follow-up	"Participants were included if they were at current, or recent risk of HIV infection through at least one of condomless receptive or insertive intercourse (anal and/or vaginal) with an HIV seropositive person; receptive condomless anal intercourse with casual partners of unknown HIV status; uncircumcised, condomless insertive anal intercourse with casual partners of unknown HIV status; or condoml…	cisgender men: 105/106; transgender: 1/106 (n=106)	gay: 90.6%; bisexual: 4.7%; other: 4.7% (n=106)	median 34.0 years (interquartile range 30.8–45.0)	white: 93.9%; Asian: 4.4%; Aboriginal/Torres Strait Islander: 0.9%	64.1% had completed an undergraduate or higher degree (n=106)	-	97/114 had casual partners, with a mean of 19.2 anal sex acts in the past 3 months; During the 12-month follow-up, condom use, HIV serosorting and withdrawal before ejaculation with casual partners decreased significantly.	12.3 % had a new STI diagnosis at baseline	+ (incidence rates and person-years reported)	-	+ (syphilis) - (gonorrhea) + (chlamydia)	+		10.8 /100py in months 0-3, corresponding to 27.8py of follow up, and 13.9/100 py in months 3-12 corresponding to 79.3py of follow-up; CALC: 10.8/100x27.8 (for months 0-3) + 13.9/100x79.3 (for months 3-12) = 3 + 11 = 14 events in months 0-12 (107.2py of follow-up); 13.1 / 100py (95%-CI: 7.43-21.39)	7.2 /100py in months 0-3, coprresponding to 27.8py of follow up, and 51.7 in months 3-12 corresponding to 79.3py of follow-up; CALC: 7.2/100x27.8 (for months 0-3) + 51.7/100x79.3 (for months 3-12) = 2 + 41 = 43 events in months 0-12 (107.2py of follow-up)	25.5 /100py in months 0-3, coprresponding to 27.8py of follow up, and 56.7 in months 3-12 corresponding to 79.3py of follow-up; CALC: 25.5/100x27.8 (for months 0-3) + 56.7/100x79.3 (for months 3-12) = 7 + 45 = 52 events in months 0-12 (107.2py of follow-up)	urethral chlamydia: 3.6 /100py in months 0-3, coprresponding to 27.8py of follow up, and 7.6 in months 3-12 corresponding to 79.3py of follow-up; CALC: 3.6/100x27.8 (for months 0-3) + 7.6/100x79.3 (for months 3-12) = 1 + 6 = 7 events in months 0-12 (107.2py of follow-up)	28.8 /100py in months 0-3, coprresponding to 27.8py of follow up, and 84.5 in months 3-12 corresponding to 79.3py of follow-up; CALC: 28.8/100x27.8 (for months 0-3) + 84.5/100x79.3 (for months 3-12) = 8 + 67 = 75 events in months 0-12 (107.2py of follow-up) -- anal GO: 7.2 /100py in months 0-3, coprresponding to 27.8py of follow up, and 37.8 in months 3-12 corresponding to 79.3py of follow-up; CA…	-	-	-	-	-	43.2 /100py in months 0-3, (corresponding to 27.8py of follow up) and 119.8/100 py in months 3-12 corresponding to 79.3py of follow-up; CALC: 43.2/100x27.8 (for months 0-3) + 119.8/100x79.3 (for months 3-12) = 12 + 95 = 107 events in months 0-12 (107.2py of follow-up)	urethral gonorrhea only tested upon clinical suspicion
	Lalley-Chareczko	2018	-	Young men of color who have sex with men (yMSMc) and transgender women who have sex with men (TGW)	Feb to Jul 2015	Philadelphia, USA	cohort study	Components hypothesized to increase program retention and medication adherence including: a) the provision of youth, minority, and Lesbian/Gay/Bisexual/Transgender/Queer/Intersex/Asexual (LGBTQIA)-specific educational, counseling, and support interventions, b) PrEP provided in the context of a wellness program, rather than an HIV prevention, and c) a needs-based adherence support system wherein T…	48 week	48 week	"All participants received standard HIV prevention services including condom provision, risk reduction counseling, HIV testing, and STI screening and treatment in addition to basic medical care."	"In accordance with CDC guidelines, participants were screened for HIV, STIs, and renal function at baseline and every three months during the study protocol period. Participants were also offered rapid tests for HIV on a monthly basis. Treatment was provided for STIs diagnosed during this study, and non-immune subjects were offered vaccines against hepatitis A and B."	50 participants enrolled; 90% retention at 12 weeks, 74% retention at 24 weeks, 70% retention at 36 and 48 (45 x 12)+ (37 x 12) +(35 x 12) + (35 x 12) / 52 = 35.08PY	"Subjects consisted of HIV-negative, English speaking persons assigned male sex at birth between the ages of 18 and 30. Patients with evidence of acute or chronic hepatitis B infection at the time of screening, severe infections requiring treatment such as tuberculosis, renal dysfunction (Creatinine Clearance < 50 ml/min by Cockroft-Gault equation), history ofbone fractures not explained by traum…	45 MSM (90%), 5 Transgender (m-t-f) (10%)	gay/homosexual 35 (70%), bisexual 13 (26%)	mean age: 22.1; range: 18-29 years; SD: 2.97	African-american race: 32 (64%); Hispanic/Latino ethnicity: 9 (18%)	n.s.	Drug/alcohol use: 37 (74%)	HIV-positive partner: 4 (8%); Partner(s) of unknown HIV status: 27 (54%); Inconsistent condom use: 40 (80%); History of STI: 29 (58%); Exchange of sex fro commodities: 9 (18%); 4 or more partners in last 6 months: 15 (30%)	6 / 50 (12%) tested positive for rectal chlamydia and/or gonorrhea at baseline	- (participants infected, not incident diagnoses reported)	-	+	+		4 participants were diagnosed with syphilis during follow-up	n.r.	n.r.	n.r.	21 participants tested positive for rectal gonorrhea and/or chlamydia during follow-up	-	0 cases of Hep C	-	-	0 cases of Trichomonas	overall, 61 STIs were diagnosed; CALC: 160.5 / 100py (95%-CI: 123.9-204.8) unsure if this includes baseline? --> not included!	incidence of STIs possibly overestimated, because the calculation of PY is based on the quarterly retention of participants and STI diagnoses could also have been assessed between the intervals.
	Liu	2016	PreP Demonstration Project	high-risk MSM and transgender women	Oct 2012 - Jan 2014	USA (San Francisco, Miami, Washington)	cohort study among PreP users	- (population of PreP users)	48w (11m)	52w (12m)	"Client-centered risk reduction and adherence counseling involved a 10-15 minute discussion by a counselor or clinician about (...) other strategies the participant is following to stay HIV-negative. (...) All participants were offered free condoms, lubricants, and linkages to appropriate community services." (Supplement eMethods 1)	"Participants returned for clinic visits at 4, 12, 24, 36, and 48weeks forHIV and STI testing, clinical monitoring, and PrEP dispensing." (p. 76) "Urine specimens and rectal and pharyngeal swabs were tested quarterly for Neisseria gonorrhoeae and Chlamydia trachomatis using a nucleic acid amplification test (APTIMA Combo-2; GenProbe Diagnostics). Serologic testing for syphilis was performed quart…	Among 557 enrolled pts., 25 (4.5%) had no follow-up visits, whereas 383 (68.8%) completed all 5 visits; "Retention at week 48 included 437 participants (78.5%) overall" --> 21.5% dropouts in total 437 pts. were retained in the study; total follow-up: 481 person-years	"Participants were eligible if theywere male at birth,were 18 years or older,were fluent in English or Spanish, had a negative rapid HIV antibody test result at screening and enrollment and a negative fourth-generation antibody-antigen test result at screening, and had a creatinine clearance rate of at least60mL/ min (to convert to milliliters per second, multiply by 0.0167) and a urine dipstick …	430 male, 5 female (m-t-f), 2 other	n.s.	- 18-25: 77/437; - 26-35: 161/437; - 36-45: 115/437; - 45+: 84/437	white: 226/437; latino: 139/437 african american: 25/437; asian: 21/437; other: 26/437.	High school or less: 55/437; Some college: 119/437; College graduate: 156/437; Any postgraduate: 107/437; <20,000$: 128/437; 20,000-59 999$: 158/437; ≥60,000: 139/437	recreational drug use: 326/437; polysubstance use: 94/437; amphetamine use: 71/437; injected drug use: 7/437; alcohol (≥5 drinks per session, past 3m): 47/437	mean number of anal sex partners (past 3 months): 10.9; condomless receptive anal intercourse: 365/557 (65.5%)	147/557 (26.4%) had early syphilis, N. gonorrhoeae, or C. trachomatis at baseline	+ (incidence directly reported)	-	+ (syphilis) + (gonorrhea, chlamydia)	-	n.a.	12 / 100py (95%-CI: 9-16) CALC: 12/100py during 481 py of follow-up corresponds to 12 x 4.81 = 57.72 events in 481py. CALC: 12 / 100py (95%-CI: 9.34-15.12)	43 / 100py (95%-CI: 37-49) CALC: 43/100py during 481 py of follow-up corresponds to 43 x 4.81 = 206.83 events in 481py. CALC: 43 / 100py (95%-CI: 37.57-48.87)	48 / 100py (95%-CI: 42-55) CALC: 48/100py during 481 py of follow-up corresponds to 48 x 4.81 = 230.88 events in 481py. CALC: 48 / 100py (95%-CI: 42.23-54.19)	-	-	-	-	-	-	-	at least 1 STI during follow-up: 256/503pts; any STI: 90/100py	incidence of STI was stable across quarterly intervals
	McCormack	2016	PROUD	high-risk MSM	Nov 2012 - Apr 2014	England	daily oral PreP-trial (open-label RCT)	tenofovir disoproxil fumarate 245mg + emtricitabine 200mg 1x/d vs. no medication	12	12 (24)	"Interventions to reduce risk were offered according to routine practice at the clinic." (p. 55)	"All participants were asked to attend clinic every 3 months. These visits included an HIV test and a screen for bacterial sexually transmitted infections. Hepatitis C screening was indicated if the participant reported injecting or snorting drugs, fisting, or the use of sex toys." (p.55) "All laboratory investigations were done locally with routine assays in compliance with the UK standards for …	523 contruibuted to HIV incidence analysis (both study groups); 41 pts. discontinued --> 41/523 = 7.84% 243 person-years in the immediate PrEP group (+ 222 person-years for the group that did not receive PreP-medication)	"Eligible participants were male at birth, were aged 18 years or older, had previously attended the enrolling clinic, had been screened for HIV and other sexually transmitted infections, were HIV negative by a routinely used assay in the previous 4 weeks or on the day of enrolment, and had reported anal intercourse without a condom in the previous 90 days and likely in the opinion of the particip…	sex: male; gender: unknown	MSM	Median 35 years (IQR 29–43)	217/540 (40%) born outside of the UK; white: 439/540; asian: 29/540; black: 21/540; other: 49/540.	327/540 (61%) university graduates	231/525 (44%): one or more drugs associated with sexual disinhibition (γ- hydroxybutyrate, 4-methylmethcathinone, or methamphetamine) (past 90 days)	At 1 year, "a larger proportion of participants allocated to immediate PrEP than allocated to deferred PrEP reported receptive anal sex with ten or more partners without a condom (21% vs 12%; p=0·03, test for trend)" (p. 58)	331/517 (64%): STI (previous 12m); 172/517 (33%) rectal gonorrhoea or chlamydia (previous 12m); 184/510 (36%): at least one course of PEP (previous 12m)	+ (number of py reported for HIV-incidence, numbers of diagnoses reported)	-	+ (syphilis) + (gonorrhea, chlamydia); + (hepatitis b and c)	+	20/255; 20/222py; CALC: 9.01 / 100py (95%-CI: 5.66-13.67)	30/263pts.; 30/243py (as based on the py of follow-up for HIV incidence)	103/261pts.; 103/243py (as based on the py of follow-up for HIV incidence)	77/261pts.; 77/243py (as based on the py of follow-up for HIV incidence)	-	rectal gonorrhoea or chlamydia infection: 93/258pts.; 93/243py (as based on the py of follow-up for HIV incidence)	-	3 incident Hep C infections (N not specified); 3/243py (as based on the py of follow-up for HIV incidence)	-	-	-	any bacterial STI: 152/265 pts.; 152/243py (as based on the py of follow-up for HIV incidence)	STI incidence data from immediate PrEP group only "152 (57%) of 265 participants in the immediate group versus 124 (50%) of 247 in the deferred group were diagnosed with one or more bacterial sexually transmitted infection during follow-up (...). The randomised comparison was biased by the greater number of screens for sexually transmitted infections in the immediate group (...). After adjustment…
	Marcus	2016	'Kaiser Cohort Northern California'	PreP users	Jul 2012 - Jun 2015	Northern California, USA	cohort study among PreP users (data from healthcare provider)	tenofovir disoproxil fumarate 245mg + emtricitabine 200mg 1x/d	-	-	-	"(...) STI testing [is] recommended, at least quarterly during PrEP use. These tests are available (...) as often as monthly, for most members. (...) As part of the KPNC PrEP program, testing for urethral, pharyngeal, and rectal chlamydia and gonorrhea is conducted using nucleic acid amplification tests. Testing at each anatomic site is offered for both males and females, if indicated based on se…	972 PrEP initiators; 850 person-years of PrEP use, mean duration during study period was 0.9 years per person (range <0.1 to 2.9	PreP initiation	952/972 (97.9%) male; 20/972 female	-	mean 37.5 years (SD 10.1, range 18–68)	White: 69.6%; Hispanic: 12.2%; Asian: 10.3%; Black: 4.3%; others: 3.6%	% without high school diploma in census block, mean (SD) 11.5 (11.1); median household income in census block, USD (IQR) 74,094 (52,273–99,231)	history of alcohol/drug abuse: 6.3%	n.s.	STI at baseline: 15.9%	+ (personal communication with corresponding author)	+	- (testing if indicated based on sexual exposures)	- (n.a.)		-	Personal communication with Dr. Marcus: urethral gonorrhea: Q1: 4/722, Q2: 11/622, Q3: 8/503, Q4: 8/315; --> CALC: 4 + 11 + 8 + 8 = 31 events in 722/4 + 622/4 + 503/4 + 315/4 = 540.5 PY	Personal communication with Dr. Marcus: urethral chlamydia: Q1: 21/722, Q2: 17/622, Q3: 10/502, Q4: 9/315 --> CALC: 21 + 17 + 10 + 9 = 57 events in 722/4 + 622/4 + 502/4 + 315/4 = 540.25 PY	-	Personal communication with Dr. Marcus: rectal chlamydia: Q1: 50/563, Q2: 49/514, Q3: 49/405, Q4: 37/262; --> CALC: 50 + 49 + 49 + 37 = 185 events in 563/4 + 514/4 + 405/4 + 262/4 = 436 PY rectal gonorrhea: Q1: 26/563, Q2: 31/514, Q3: 20/404, Q4: 18/262; --> CALC: 26 + 31 + 20 + 18 = 95 events in 563/4 + 514/4 + 404/4 + 262/4 = 435.75 PY	-	-	-	-	-	incidence of any STI = 90.7 / 100py 771 STIs diagnosed in 850 person-years of PrEP use	"STI positivity increased from baseline through the first year for urethral gonorrhea (0.9%–2.5%, P = 0.012) and rectal chlamydia (7.7%–14.1%, P < 0.001), whereas all other STIs/ sites remained stable." (p. 543)
	Molina	2017	IPERGAY open-label extension	High-risk MSM and m-t-f-transgender	Nov 2014 - Jan 2015	Paris, France: 174 (48%); Lyon, France: 71 (20%); Nice, France: 34 (9%); Tourcoing, France: 24 (7%); Nantes, France: 17 (5%); Montreal, Canada: 41 (11%);	cohort study (open-label extension of previous PreP RCT IPERGAY)	On-demand PrEP: fixed-dose combination of TDF 300mg + FTC 200mg; loading dose of two pills 2 to 24 hours before sex, followed by a third pill 24 hours after the first drug intake and a fourth pill 24 hours later	-	(study ran for ~19 months)	"At every visit, we offered participants a comprehensive package of prevention services as previously described, including face-to-face risk-reduction counselling done by a peer community member, free condoms and gel, and testing and treatment of STIs." (p. e404) peer counsellors from AIDES group could be contacted by participants any time; peer counsellors attended all visits and provided risk-r…	"We screened participants for syphilis (serology) and chlamydial and gonorrhoeal infection (with a specific PCR done on anal and throat swabs and urine samples) every 6 months." (p. e404)	361 were enrolled; 63 (17%) prematurely discontinued; median follow-up time was 18.4 months (IQR 17.7-19.1); 518 person-years of follow-up for the assessment of HIV incidence	- particpants from the ANRS IPERGAY trials who remained under follow-up when the RCT was discontinued. "Briefly, we enrolled HIV-negative MSM or transgender women having sex with men, aged 18 years or older, who were at high risk of HIV acquisition, defined as unprotected anal sex with at least two different partners over the previous 6 months. We enrolled participants at seven sites (six in Fran…	359/361 (99%) male; 2/361 (1%) transfemale.	-	median age 37 years (IQR 30-44)	white: 329/359 (91%); other: 32/359 (9%)	Postsecondary school: 324/355 (91%); Other: 31/355 (9%)	Use of recreational drugs for sex: 157/356 (44%)	No. of partners in past 2 months: median 7 (IQR 3–15); No of sexual acts in past 4 weeks: median 9.5 (IQR 5–15); Condomless receptive anal sex in most recent sex act: 136/176 (77%)	-	+ (hepatitis C) - (syphilis, gonorrhea, chlamydia infections: number of participants who had the diagnosis is mentioned but not number of diagnoses; it is unclear how many py of follow-up these data refer to, since some patients entered a doxy PEP RCT substudy)	+	+	+		57 pts. acquired syphilis	76 pts. acquired gonorrhea	83 pts acquired chlamydia infections	-	113 rectal bacterial infections	-	5 hep C infections in 518 py 0.97 / 100py (95%-CI: 0.35-2.14)	no infections 0 in 518 py	-	-	"The incidence of a first bacterial STI in the open phase was 59·0 per 100 person-years (95% CI 50·1–69·0)" 156 acquired at least one STI --> CALC: 156 x 100/59.0 = 264.407 py 59.0 / 100py (95%-CI: 50.27-68.82)	"During the study period, the number of sexual partners did not change during the 2 months before visits (p=0·42) and nor did the total number of sexual intercourses in the 4 weeks before visits (p=0·12). However, frequency of condomless receptive anal sex at the last sexual intercourse increased from 77% (136 of 176 participants) at baseline to 86% (66 of 77 participants) at 18 months’ follow-up…
	Nguyen	2018	-	Cohort of PrEP users, at least 18 years old, 12 months follow-up before/after prep prescription and considered at high risk	2010 - 2015	Montreal, Canada	retrospective cohort study	PrEP, offered as a once-daily or intermittent regimen	12 months	12 months	n.r.	"After inclusion, baseline visit and questionnaire, visits were scheduled every 3 months, and involved repeat behavioural, risk, adherence and side effect assessment via questionnaire. Screening was performed at the patients’ discretion in the year prior to PrEP and scheduled at 3-month intervals during the year on PrEP. (...) For all patients, screening visits consisted of a standard set of test…	109 participants; 109 PY of follow-up	"From a cohort of PrEP patients, we selected MSM who had at least 12 months of follow-up prior to and following PrEP prescription. (...) Individuals were prescribed PrEP if they were at least 18 years old and considered at high risk based on reporting at least one seropositive sexual partner with a detectable viral load, or engaging in condomless anal sex with multiple partners whose HIV status w…	male	MSM	median: 36, IQR: 31-44 years	n.r.	Education: - Primary 1 (1.4%) - Secondary 9 (12.5%) - College 11 (15.3%) - University 51 (70.8%) Income: - <$10 000 3 (3.4%) - $10 001–20 000 12 (13.6%) - $20 001–35 000 7 (8.0%) - $35 001–55 000 17 (19.3%) - $55 001–75 000 21 (23.9%) - >$75 000 28 (31.8%)	n.r.	Number of sexual partners within 12 months prior to PrEP: - Stable, median (IQR) 1 (1–2) - Casual, median (IQR) 20 (10–40)	n.r.	+	-	+	n.a.		16 events in 109 py of follow-up;	31 events in 109 py of follow-up	44 events in 109 py of follow-up	urethral Neisseria gonorrhoeae infection: 7 events urethral chlamydia infection: 14 events	Anal Neisseria gonorrhoeae infection: 16 events Anal chlamydia infection: 32 events	-	0 events	-	-	-	Overall, 83.5 STI cases per 100 person-years were detected during the year following PrEP prescription CALC: 83.5 x 109 / 100 = 91 events in 109py	This is a retrospective evaluation of cases selected from a PrEP cohort
	Noret	2018	-	MSM or transgender men or women with condomless anal sex with at least 2 different partners over the last 6 months, and/or having a sexually transmitted infection (STI) over the last 12 months, and/or having multiple courses of Post-exposure prophylaxis (PEP) within the prior 12 months, and/or use of chemsex.	Nov 2015 - Apr 2017	Paris, France	cohort study	on demand or daily PrEP, using tenofovir disoproxil fumarate 245mg + emtricitabine 200mg	n.a.	n.a.	"at each visit, participants were provided with a comprehensive package of prevention services including free condoms and gel and also benefited from a patient-centered counseling for risk reduction performed by a peer community member, to discuss the risks of HIV and other STIs, PrEP dosing regimens and the importance of adherence to PrEP."	"(...) tests for HIV, STIs with serology for syphilis (treponemal and non-treponemal tests), hepatitis A IgG, hepatitis B surface antigen (HBs Ag), hepatitis B surface and core (HBs and HBc) antibodies (Ab), hepatitis C Ab, specific polymerase-chain-reaction tests for the detection of Chlamydia trachomatis (CT) and Neisseria gonorrheae (NG) in first voided urine samples, anal and throat swabs and…	1049 participants were enrolled; 887 (84.5%) were still under follow-up at the end of study; 486 person-years of follow-up	"Eligibility criteria for PrEP according to the French temporary recommendation for use (RTU) guidelines were the following: adults with a negative HIV test (4th generation combined ELISA test), no clinical signs of primary HIV infection, with a high risk of sexual acquisition of HIV. High risk was defined by being a MSM or transgender men or women with condomless anal sex with at least 2 differe…	male: 1043 (99.4%); female: 3 (0.3%); transgender women: 3 (0.3%)	MSM: 1043 (99.4%); Heterosexual: 3 (0.3%)	median: 36, IQR: 26-42 years	n.r.	Post secondary education: 880 / 1043 (84.4%)	Use of chemsex in the last 4 weeks: 437 / 1027 (42.6%); Use of chemsex at last sexual intercourse: 279 / 1016 (27.5%)	HIV positive partner: 130 / 1054 (12.4%); Number of partners in past 3 month: median: 10 (IQR: 5-10); Number of acts of condomless sexual intercourses in prior 4 weeks: median: 4, IQR: 1-10; Participants reporting condomless sex at last intercourse: 557 / 1045 (53.3%); Participants reporting condomless receptive anal sex at last intercourse: 315 / 1031 (30.6%)	at least one bacterial STI at BL: 146 / 998 (14.6%); Chronic Hep C: 9 / 998 (0.9%); Chronic Hep B: 5 / 998 (0.5%)	+	-	-	-		n.r.	n.r.	n.r.	n.r.	n.r.	-	7 infections with Hep C;	0 infections with Hep B	6 infections with Hep A;	-	at least one bacterial STI during follow-up: 320 events	-graphical data not extracted
	Volk	2015	'Kaiser Cohort San Francisco'	PreP users	Feb 2011-Dec 2014	USA (San Francisco)	cohort study among PreP users (data from healthcare provider)	tenofovir disoproxil fumarate 245mg + emtricitabine 200mg 1x/d	-	-	-	-	485 receiving PrEP; 304 person-years of PrEP use (Volk 2015b)	PreP initiation	male	MSM	-	n.s.	n.s.	n.s.	no risk factors for HCV infection were reported other than sexual intercourse without condom use	n.s.	+	-	-	- (n.a.)	n.a.	-	-	-	-	-	-	2 events in 304py	-	-	-	-	-
